# Supplementary material for: Effectiveness of Integrated Technology Apps for Supporting Healthy Food Purchasing and Consumption: A Systematic Review
Source: Foods. 2021 Aug 12;10(8):1861. doi: 10.3390/foods10081861 (PMC8392602; doi:10.3390/foods10081861)
Supplement: Supplementary file 1 [file foods-10-01861-s001.zip]

Archive with 1 entries (1 files):
- foods-1280445-supplementary.xlsx
